# Supplementary material for: Optimizing the phenotyping of rodent ASD models: enrichment analysis of mouse and human neurobiological phenotypes associated with high-risk autism genes identifies morphological, electrophysiological, neurological, and behavioral features
Source: Mol Autism. 2012 Feb 20;3:1. doi: 10.1186/2040-2392-3-1 (PMC3337792; doi:10.1186/2040-2392-3-1)
Supplement: Additional file 1 — Gene lists. Excel file containing the lists of the 112 ASD genes and the 31 synaptic ASD genes. [file 2040-2392-3-1-S1.XLSX]

## Sheet: Sheet1
ASD112	ASD31
ACSL4	ACSL4
ADSL	ALDH5A1
AFF2	ALDH7A1
AGTR2	ATRX
AHI1	CACNA1C
ALDH5A1	CASK
ALDH7A1	CDKL5
AP1S2	CNTNAP2
ARHGEF6	DCX
ARX	DMD
ATRX	GRIA3
BRAF	GRIN2B
BTD	HRAS
CACNA1C	IL1RAPL1
CACNA1F	IQSEC2
CASK	KRAS
CDKL5	L1CAM
CEP290	MAP2K1
CHD7	NF1
CNTNAP2	NLGN3
CREBBP	NRXN1
DCX	PAFAH1B1
DHCR7	PTPN11
DMD	SHANK2
DMPK	SHANK3
DPYD	STXBP1
EHMT1	SYN1
FGD1	SYNGAP1
FGFR2	TSC1
FMR1	TSC2
FOLR1	YWHAE
FOXG1
FOXP1
FTSJ1
GAMT
GATM
GNS
GRIA3
GRIN2B
GUCY2D
HEPACAM
HGSNAT
HOXA1
HRAS
IGF2
IL1RAPL1
IQSEC2
JARID1C
KCNJ11
KIAA2022
KRAS
L1CAM
L2HGDH
LAMP2
MAP2K1
MBD5
MECP2
MED12
MEF2C
MID1
MKKS
NAGLU
NDP
NF1
NFIX
NHS
NIPBL
NLGN3
NLGN4X
NPHP1
NRXN1
NSD1
OCRL
OPHN1
OTC
PAFAH1B1
PAH
PCDH19
PHF6
PHF8
POMGNT1
POMT1
PQBP1
PRSS12
PTCHD1
PTEN
PTPN11
RAB39B
RAI1
RNF135
RPE65
RPGRIP1L
SATB2
SCN1A
SGSH
SHANK2
SHANK3
SLC6A8
SLC9A6
SMC1A
STXBP1
SYN1
SYNGAP1
TBX1
TSC1
TSC2
UBE3A
UPF3B
VPS13B
YWHAE
ZNF674
ZNF81
