# Supplementary material for: Optimizing the phenotyping of rodent ASD models: enrichment analysis of mouse and human neurobiological phenotypes associated with high-risk autism genes identifies morphological, electrophysiological, neurological, and behavioral features
Source: Mol Autism. 2012 Feb 20;3:1. doi: 10.1186/2040-2392-3-1 (PMC3337792; doi:10.1186/2040-2392-3-1)
Supplement: Additional file 2 — Mouse phenotype categories associated with ASD genes. Excel file with the enrichment analysis of mouse phenotypes using as the seed list 112 ASD genes (Additional file 1). Columns are mouse phenotype (MP) ID, MP name, enrichment P value, Term in Query, and Term in Genome (number of genes in the murine genome that were associated with that MP category at the time of the analysis). [file 2040-2392-3-1-S2.XLSX]

## Sheet: Sheet1
ID	Name	P-value	Term in Query	Term in Genome	Associated assay domain	Subdomain
MP:0008540	abnormal cerebrum morphology	1.945e-11	28	359	Morphological	Brain or neuronal morphology
MP:0003631	nervous system phenotype	2.409e-09	61	2135	Electrophysiological/Brain or neuronal morphology
MP:0003633	abnormal nervous system physiology	6.985e-09	46	1255	Electrophysiological
MP:0000783	abnormal forebrain morphology	7.954e-09	33	646	Morphological	Brain or neuronal morphology
MP:0002152	abnormal brain morphology	4.108e-08	41	1054	Morphological	Brain or neuronal morphology
MP:0000787	abnormal telencephalon morphology	5.104e-08	28	492	Morphological	Brain or neuronal morphology
MP:0000788	abnormal cerebral cortex morphology	4.242e-07	18	205	Morphological	Brain or neuronal morphology
MP:0003632	abnormal nervous system morphology	4.288e-07	51	1700	Morphological	Brain or neuronal morphology
MP:0001449	abnormal learning/ memory	6.359e-07	22	330	Behavioral
MP:0002063	abnormal learning/memory/conditioning	1.928e-06	23	384	Behavioral
MP:0000807	abnormal hippocampus morphology	3.596e-06	17	205	Morphological	Brain or neuronal morphology
MP:0000801	abnormal temporal lobe morphology	5.223e-06	17	210	Morphological	Brain or neuronal morphology
MP:0004166	abnormal limbic system morphology	6.012e-06	18	241	Morphological	Brain or neuronal morphology
MP:0000771	abnormal brain size	1.698e-05	14	145	Morphological	Brain or neuronal morphology
MP:0002066	abnormal motor capabilities/coordination/movement	2.297e-05	40	1229	Neurological
MP:0001463	abnormal spatial learning	4.045e-05	14	155	Behavioral
MP:0005382	craniofacial phenotype	4.996e-05	29	707	Morphological
MP:0000428	abnormal craniofacial morphology	4.996e-05	29	707	Morphological
MP:0002092	abnormal eye morphology	5.358e-05	30	755	Morphological
MP:0008284	abnormal hippocampus pyramidal cell layer	0.0001023	9	55	Morphological	Brain or neuronal morphology
MP:0003861	abnormal nervous system development	0.0001108	30	779	Morphological	Brain or neuronal morphology
MP:0000822	abnormal brain ventricle morphology	0.0002466	13	151	Morphological	Brain or neuronal morphology
MP:0000812	abnormal dentate gyrus morphology	0.0002609	9	61	Morphological	Brain or neuronal morphology
MP:0005391	vision/eye phenotype	0.0003115	30	815	Other
MP:0005377	hearing/vestibular/ear phenotype	0.0003589	22	464	Other
MP:0000813	abnormal hippocampus layer morphology	0.0004008	9	64	Morphological	Brain or neuronal morphology
MP:0000432	abnormal head morphology	0.0004328	23	510	Morphological
MP:0002067	abnormal sensory capabilities/reflexes/nociception	0.0004328	23	510	Neurological
MP:0003313	abnormal locomotor activation	0.0004704	25	598	Neurological
MP:0003635	abnormal synaptic transmission	0.0006392	21	439	Electrophysiological
MP:0009806	abnormal otic vesicle morphology	0.0006865	7	34	Morphological
MP:0002882	abnormal neuron morphology	0.0006959	32	945	Morphological	Brain or neuronal morphology
MP:0002200	abnormal brain ventricle/choroid plexus morphology	0.0008386	14	197	Morphological	Brain or neuronal morphology
MP:0002082	postnatal lethality	0.0008534	33	1005	Other
MP:0002116	abnormal craniofacial bone morphology	0.001074	19	374	Morphological
MP:0002064	seizures	0.001089	16	266	Neurological
MP:0001961	abnormal reflex	0.001146	18	338	Neurological
MP:0001392	abnormal locomotor activity	0.001242	30	867	Neurological
MP:0000947	convulsive seizures	0.001381	11	120	Neurological
MP:0003216	absence seizures	0.001493	6	24	Neurological
MP:0003492	abnormal involuntary movement	0.001506	21	462	Neurological
MP:0003491	abnormal voluntary movement	0.001773	31	932	Neurological
MP:0002062	abnormal conditioning behavior	0.003159	13	188	Behavioral
MP:0003703	abnormal vestibulocochlear ganglion morphology	0.004069	5	16	Morphological	Brain or neuronal morphology
MP:0002206	abnormal CNS synaptic transmission	0.004491	18	371	Electrophysiological
MP:0000948	nonconvulsive seizures	0.00499	6	29	Neurological
MP:0002065	abnormal fear/anxiety-related behavior	0.005361	13	197	Behavioral
MP:0004310	small otic vesicle	0.005702	5	17	Morphological
MP:0001454	abnormal cued conditioning behavior	0.005796	8	65	Behavioral
MP:0001363	increased anxiety-related response	0.005997	10	112	Behavioral
MP:0001516	abnormal motor coordination/ balance	0.006117	22	547	Neurological
MP:0005386	behavior/neurological phenotype	0.006298	45	1805	Behavioral/Neurological
MP:0004924	abnormal behavior	0.006298	45	1805	Behavioral/Neurological
MP:0002114	abnormal axial skeleton morphology	0.006896	24	642	Morphological
MP:0001405	impaired coordination	0.007494	15	271	Neurological
MP:0000774	decreased brain size	0.00764	10	115	Morphological	Brain or neuronal morphology
MP:0000823	abnormal lateral ventricle morphology	0.007704	9	90	Morphological	Brain or neuronal morphology
MP:0000913	abnormal brain development	0.008916	20	472	Morphological	Brain or neuronal morphology
MP:0008262	abnormal hippocampus region morphology	0.009212	6	32	Morphological	Brain or neuronal morphology
MP:0006254	thin cerebral cortex	0.009289	7	49	Morphological	Brain or neuronal morphology
