# Supplementary material for: Optimizing the phenotyping of rodent ASD models: enrichment analysis of mouse and human neurobiological phenotypes associated with high-risk autism genes identifies morphological, electrophysiological, neurological, and behavioral features
Source: Mol Autism. 2012 Feb 20;3:1. doi: 10.1186/2040-2392-3-1 (PMC3337792; doi:10.1186/2040-2392-3-1)
Supplement: Additional file 3 — Mouse phenotype categories associated with synaptic ASD genes. Excel file with enrichment analysis of mouse phenotypes using as the seed list 31 synaptic ASD genes (Additional file 1). See legend for Additional file 2 for explanation of column headers. [file 2040-2392-3-1-S3.XLSX]

## Sheet: Sheet1
ID	Name	P-value	Term in Query	Term in Genome
MP:0008284	abnormal hippocampus pyramidal cell layer	2.072e-05	7	55
MP:0000813	abnormal hippocampus layer morphology	2.614e-05	7	64
MP:0003635	abnormal synaptic transmission	2.614e-05	13	439
MP:0003633	abnormal nervous system physiology	7.093e-05	19	1255
MP:0001463	abnormal spatial learning	0.0003526	8	155
MP:0009940	abnormal hippocampus pyramidal cell morphology	0.001179	5	42
MP:0003631	nervous system phenotype	0.001194	22	2135
MP:0008540	abnormal cerebrum morphology	0.001497	10	359
MP:0000788	abnormal cerebral cortex morphology	0.001497	8	205
MP:0000807	abnormal hippocampus morphology	0.001497	8	205
MP:0002206	abnormal CNS synaptic transmission	0.001497	10	371
MP:0000801	abnormal temporal lobe morphology	0.001497	8	210
MP:0002063	abnormal learning/memory/conditioning	0.001786	10	384
MP:0004166	abnormal limbic system morphology	0.003377	8	241
MP:0009939	abnormal hippocampus neuron morphology	0.003377	5	62
MP:0001449	abnormal learning/ memory	0.003448	9	330
MP:0000783	abnormal forebrain morphology	0.003448	12	646
MP:0002152	abnormal brain morphology	0.003449	15	1054
