# Supplementary material for: Optimizing the phenotyping of rodent ASD models: enrichment analysis of mouse and human neurobiological phenotypes associated with high-risk autism genes identifies morphological, electrophysiological, neurological, and behavioral features
Source: Mol Autism. 2012 Feb 20;3:1. doi: 10.1186/2040-2392-3-1 (PMC3337792; doi:10.1186/2040-2392-3-1)
Supplement: Additional file 4 — Human phenotype categories associated with ASD genes. Excel file with enrichment analysis of human phenotypes using as the seed list 112 ASD disease genes (Additional file 1). Columns are human phenotype (HP) ID, HP name, enrichment P value, Term in Query and Term in Genome. See legend for Additional file 2 for explanation of column headers. [file 2040-2392-3-1-S4.XLSX]

## Sheet: Sheet1
ID	Name	P-value	Term in Query	Term in Genome	Associated assay domain	Subdomain
HP:0001249	Mental retardation	1.003e-37	81	752	Behavioral
HP:0001250	Seizures	2.628e-22	59	495	Electrophysiological
HP:0002011	Abnormality of the central nervous system	1.517e-19	82	1301	Behavioral/Neurological/Electrophysiological/Nervous system morphology
HP:0000708	Behavioural/Psychiatric Abnormality	3.511e-16	55	545	Behavioral
HP:0000284	Abnormality of the ocular region	3.71e-14	45	387	Morphological
HP:0000707	Neurological abnormality	1.156e-13	83	1596	Neurological
HP:0000752	Hyperactivity	1.246e-13	22	74	Behavioral
HP:0000240	Abnormality of skull size	7.172e-13	40	323	Morphological
HP:0000271	Abnormality of the face	7.295e-13	63	848	Morphological
HP:0000929	Abnormality of the skull	1.757e-12	50	531	Morphological
HP:0000717	Autism	2.236e-12	14	25	Behavioral
HP:0000489	Abnormality of globe location or size	4.185e-12	35	254	Morphological
HP:0000315	Abnormality of the orbital region	6.123e-12	35	257	Morphological
HP:0000234	Head abnormality	2.056e-11	66	993	Morphological
HP:0001419	X-linked recessive inheritance	3.377e-11	22	94	Other
HP:0001417	X-linked inheritance	4.287e-11	32	225	Other
HP:0002060	Abnormality of the cerebrum	5.027e-11	43	422	Morphological	Brain or neuronal morphology
HP:0000152	Head and neck abnormality	9.496e-11	66	1020	Morphological
HP:0000159	Lip abnormality	1.292e-10	30	203	Morphological
HP:0000486	Strabismus	2.862e-10	29	194	Morphological
HP:0002977	Aplasia/Hypoplasia involving the central nervous system	3.556e-10	35	292	Morphological	Brain or neuronal morphology
HP:0000209	Abnormality of the jaws	4.071e-10	31	227	Morphological
HP:0000277	Abnormality of the mandible	6.37e-10	30	215	Morphological
HP:0000356	Abnormality of the outer ear	9.376e-10	32	250	Morphological
HP:0007364	Aplasia/Hypoplasia of the cerebrum	2.089e-09	33	274	Morphological	Brain or neuronal morphology
HP:0009121	Abnormality of the axial skeleton	3.563e-09	53	710	Morphological
HP:0000478	Abnormality of the eyes	5.47e-09	65	1064	Morphological
HP:0000153	Abnormality of the mouth	8.808e-09	48	600	Morphological
HP:0000496	Abnormality of eye movement	1.165e-08	39	405	Neurological
HP:0000366	Abnormality of the nose	1.168e-08	36	346	Morphological
HP:0000177	Abnormality of upper lip	1.612e-08	25	165	Morphological
HP:0001999	Facial dysmorphism	2.44e-08	31	263	Morphological
HP:0006887	Mental retardation, progressive	2.481e-08	19	91	Neurological
HP:0001273	Abnormality of the corpus callosum	2.743e-08	20	103	Morphological	Brain or neuronal morphology
HP:0001252	Muscular hypotonia	3.153e-08	37	377	Neurological
HP:0002360	Sleep disturbances	4.733e-08	13	37	Behavioral
HP:0000598	Abnormality of the ears	4.977e-08	46	579	Morphological
HP:0000422	Abnormality of the nasal bridge	5.483e-08	25	174	Morphological
HP:0000288	Abnormality of the philtrum	5.583e-08	19	95	Morphological
HP:0001167	Abnormality of the fingers	5.728e-08	35	345	Morphological
HP:0001263	Developmental retardation	1.468e-07	27	213	Neurological
HP:0000163	Abnormality of the oral cavity	1.649e-07	42	505	Morphological
HP:0009116	Aplasia/Hypoplasia involving bones of the skull	1.724e-07	25	183	Morphological
HP:0001595	Hair abnormality	2.692e-07	32	306	Morphological
HP:0001420	Isolated cases	2.97e-07	18	92	Other
HP:0000174	Abnormality of palate	3.565e-07	29	255	Morphological
HP:0008050	Abnormality of the palpebral fissures	6.529e-07	22	149	Morphological
HP:0000303	Mandibular prognathia	1.021e-06	14	55	Morphological
HP:0009122	Aplasia/Hypoplasia affecting bones of the axial skeleton	1.64e-06	26	219	Morphological
HP:0000718	Aggressive behavior	1.747e-06	12	39	Behavioral
HP:0001270	Motor retardation	1.817e-06	27	237	Neurological
HP:0001155	Abnormality of the hand	1.864e-06	37	431	Morphological
HP:0000377	Abnormal form of ears	2.108e-06	22	158	Morphological
HP:0001627	Cardiac abnormality	2.499e-06	38	457	Morphological
HP:0000735	Impaired social interactions	2.861e-06	9	19	Behavioral
HP:0000924	Abnormality of the musculoskeletal system	3.13e-06	67	1269	Morphological
HP:0009117	Aplasia/Hypoplasia of the maxilla	3.53e-06	11	33	Morphological
HP:0000327	Hypoplasia of the maxilla	3.53e-06	11	33	Morphological
HP:0000280	Coarse facial features	3.581e-06	14	60	Morphological
HP:0000035	Abnormality of the testis	3.664e-06	26	227	Morphological
HP:0001507	Growth abnormality	3.751e-06	49	729	Morphological
HP:0000218	High palate	3.846e-06	21	148	Morphological
HP:0000156	High-arched palate	5.285e-06	20	136	Morphological
HP:0000306	Abnormality of the chin	5.704e-06	14	62	Morphological
HP:0003745	Sporadic	6.969e-06	19	124	Other
HP:0001671	Abnormality of the cardiac septa	7.855e-06	20	139	Morphological
HP:0000022	Abnormality of male internal genitalia	7.892e-06	26	235	Morphological
HP:0000925	Abnormality of the vertebral column	1.014e-05	32	351	Morphological
HP:0001018	Abnormal palmar dermatoglyphics	1.216e-05	13	55	Morphological
HP:0000534	Abnormality of the eyebrow	1.371e-05	14	66	Morphological
HP:0000326	Abnormality of the maxilla	1.406e-05	11	37	Morphological
HP:0000028	Cryptorchidism	1.485e-05	20	144	Morphological
HP:0000189	Narrow palate	1.485e-05	20	144	Morphological
HP:0007370	Aplasia/Hypoplasia of the corpus callosum	1.861e-05	16	91	Morphological	Brain or neuronal morphology
HP:0002817	Abnormality of the upper limbs	1.938e-05	37	467	Morphological
HP:0004097	Deviated fingers	2.082e-05	18	118	Morphological
HP:0000357	Abnormal location of ears	2.422e-05	20	148	Morphological
HP:0002648	Abnormality of skull shape	2.953e-05	22	181	Morphological
HP:0000252	Microcephaly	3.132e-05	24	215	Morphological	Brain or neuronal morphology
HP:0002813	Abnormality of the extremities	3.15e-05	43	617	Morphological
HP:0009466	Radial deviation of fingers	3.49e-05	17	108	Morphological
HP:0001157	Clinodactyly of hands	3.49e-05	17	108	Morphological
HP:0009485	Radial deviation of the hand or of fingers of the hand	4.032e-05	17	109	Morphological
HP:0000032	Abnormality of male external genitalia	4.145e-05	24	218	Morphological
HP:0000219	Thin upper lip	4.172e-05	10	32	Morphological
HP:0000492	Abnormality of the eyelid	4.274e-05	26	254	Morphological
HP:0000256	Macrocephaly	4.694e-05	18	124	Morphological	Brain or neuronal morphology
HP:0002019	Constipation	4.717e-05	13	61	Other
HP:0002118	Abnormality of the cerebral ventricles	5.478e-05	14	73	Morphological	Brain or neuronal morphology
HP:0000164	Abnormality of the teeth	5.493e-05	26	257	Morphological
HP:0000369	Low-set ears	6.917e-05	18	127	Morphological
HP:0000664	Synophrys	6.994e-05	7	13	Morphological
HP:0000639	Nystagmus	7.227e-05	25	242	Morphological
HP:0002117	Speech delay	8.309e-05	12	53	Behavioral
HP:0009118	Aplasia/Hypoplasia of the mandible	8.546e-05	20	159	Morphological
HP:0000606	Abnormality of the periorbital region	8.907e-05	15	88	Morphological
HP:0000811	Abnormal external genitalia	9.321e-05	24	227	Morphological
HP:0002116	Deficiency of speech development	0.0001065	13	65	Behavioral
HP:0001276	Hypertonia	0.0001065	13	65	Neurological
HP:0002564	Cardiac malformation	0.0001442	32	390	Morphological
HP:0002242	Abnormality of the intestines	0.0001538	27	289	Morphological
HP:0000175	Cleft palate	0.0002288	17	122	Morphological
HP:0000210	Micrognathia	0.0002736	19	154	Morphological
HP:0000733	Stereotyped, repetitive behaviour	0.0003092	8	22	Behavioral
HP:0000036	Abnormality of the penis	0.0003266	18	140	Morphological
HP:0009484	Deviation of the hand or of fingers of the hand	0.0003266	18	140	Morphological
HP:0003011	Abnormality of musculature	0.0003557	44	692	Morphological
HP:0000202	Cleft lip/palate	0.0004079	18	142	Morphological
HP:0000194	Open mouth	0.0004314	7	16	Other
HP:0002020	Gastroesophageal reflux	0.0004569	9	31	Other
HP:0002353	EEG abnormalities	0.0004821	14	86	Electrophysiological
HP:0002119	Ventriculomegaly	0.0005738	10	41	Morphological	Brain or neuronal morphology
HP:0000213	Thin lips	0.0005738	10	41	Morphological
HP:0009553	Abnormality of the hairline	0.0006194	9	32	Morphological
HP:0000812	Abnormal internal genitalia	0.0007297	26	291	Morphological
HP:0001631	Atrial septal defect	0.000746	13	76	Morphological
HP:0001630	Abnormality of the atrial septum	0.0008747	13	77	Morphological
HP:0009115	Aplasia/Hypoplasia involving the skeleton	0.000891	27	314	Morphological
HP:0000463	Nares, anteverted	0.00092	12	65	Morphological
HP:0001311	Neurophysiological abnormality	0.0009983	14	91	Electrophysiological
HP:0000494	Downward slanting palpebral fissures	0.001023	13	78	Morphological
HP:0005120	Abnormality of the cardiac atria	0.001389	13	80	Morphological
HP:0005288	Abnormality of the nares	0.001539	12	68	Morphological
HP:0002456	Severe behavioral problems at age 3-4	0.001772	4	4	Behavioral
HP:0003309	Ovoid thoracolumbar vertebrae	0.001772	4	4	Morphological
HP:0003033	Mild joint stiffness	0.001772	4	4	Morphological
HP:0000900	Thickened ribs	0.001772	4	4	Morphological
HP:0002159	Heparan sulfate excretion in urine	0.001772	4	4	Other
HP:0005105	Abnormal nasal morphology	0.001967	14	96	Morphological
HP:0000429	Abnormality of the nasal ala	0.002157	13	83	Morphological
HP:0003241	Genital hypoplasia	0.002548	14	98	Morphological
HP:0000181	Macrostomia	0.002572	8	28	Morphological
HP:0000490	Deep set eyes	0.002572	8	28	Morphological
HP:0000316	Hypertelorism	0.002651	17	144	Morphological
HP:0000748	Inappropriate laughter	0.002789	5	8	Behavioral
HP:0000539	Abnormality of refraction	0.00338	15	115	Other
HP:0002577	Abnormality of the stomach	0.003414	12	73	Morphological
HP:0000184	Prominent lips	0.003853	7	21	Morphological
HP:0001339	Lissencephaly	0.003935	6	14	Morphological	Brain or neuronal morphology
HP:0002814	Abnormality of the lower limbs	0.00449	33	474	Morphological
HP:0002059	Cerebral atrophy	0.004726	14	103	Morphological	Brain or neuronal morphology
HP:0007369	Atrophy/Degeneration affecting the cerebrum	0.004726	14	103	Morphological	Brain or neuronal morphology
HP:0000050	Hypoplastic genitalia	0.004912	13	89	Morphological
HP:0000002	Abnormality of body height	0.005112	26	321	Morphological
HP:0004324	Increased body weight	0.005595	13	90	Morphological
HP:0000508	Ptosis	0.006592	16	137	Morphological
HP:0000766	Abnormality of the sternum	0.006721	14	106	Morphological
HP:0000767	Pectus excavatum	0.007121	11	65	Morphological
HP:0001367	Abnormality of the joints	0.007702	28	371	Morphological
HP:0000749	Paroxysmal bursts of laughter	0.008646	4	5	Behavioral
HP:0002258	Microbrachycephaly	0.008646	4	5	Morphological
