# Supplementary material for: Optimizing the phenotyping of rodent ASD models: enrichment analysis of mouse and human neurobiological phenotypes associated with high-risk autism genes identifies morphological, electrophysiological, neurological, and behavioral features
Source: Mol Autism. 2012 Feb 20;3:1. doi: 10.1186/2040-2392-3-1 (PMC3337792; doi:10.1186/2040-2392-3-1)
Supplement: Additional file 5 — Genes in the top 10 mouse phenotype morphology categories. Excel file with the genes found in the top 10 categories relating to morphological abnormalities associated with mouse mutations in ASD genes. The seed list used was the 112 ASD genes. For each category, columns indicate Entrez Gene ID, Gene Symbol, and Gene Name. [file 2040-2392-3-1-S5.XLSX]

## Sheet: Sheet1
	abnormal cerebrum morphology; MP:0008540
	Entrez Gene ID	Gene Symbol	Gene Name
1	1641	DCX	doublecortin
2	546	ATRX	alpha thalassemia/mental retardation syndrome X-linked
3	23322	RPGRIP1L	RPGRIP1-like
4	8831	SYNGAP1	synaptic Ras GTPase activating protein 1
5	5728	PTEN	phosphatase and tensin homolog
6	4669	NAGLU	N-acetylglucosaminidase, alpha
7	8195	MKKS	McKusick-Kaufman syndrome
8	4204	MECP2	methyl CpG binding protein 2 (Rett syndrome)
9	2263	FGFR2	fibroblast growth factor receptor 2
10	7337	UBE3A	ubiquitin protein ligase E3A
11	6853	SYN1	synapsin I
12	55624	POMGNT1	protein O-linked mannose beta1,2-N-acetylglucosaminyltransferase
13	4983	OPHN1	oligophrenin 1
14	2290	FOXG1	forkhead box G1
15	25836	NIPBL	Nipped-B homolog (Drosophila)
16	7531	YWHAE	tyrosine 3-monooxygenase/tryptophan 5-monooxygenase activation protein, epsilon polypeptide
17	5009	OTC	ornithine carbamoyltransferase
18	673	BRAF	v-raf murine sarcoma viral oncogene homolog B1
19	2332	FMR1	fragile X mental retardation 1
20	5048	PAFAH1B1	platelet-activating factor acetylhydrolase 1b, regulatory subunit 1 (45kDa)
21	7248	TSC1	tuberous sclerosis 1
22	7249	TSC2	tuberous sclerosis 2
23	186	AGTR2	angiotensin II receptor, type 2
24	170302	ARX	aristaless related homeobox
25	4784	NFIX	nuclear factor I/X (CCAAT-binding transcription factor)
26	1717	DHCR7	7-dehydrocholesterol reductase
27	3897	L1CAM	L1 cell adhesion molecule
28	2904	GRIN2B	glutamate receptor, ionotropic, N-methyl D-aspartate 2B
	abnormal forebrain morphology; MP:0000783
	Entrez Gene ID	Gene Symbol	Gene Name
1	1641	DCX	doublecortin
2	546	ATRX	alpha thalassemia/mental retardation syndrome X-linked
3	23322	RPGRIP1L	RPGRIP1-like
4	8831	SYNGAP1	synaptic Ras GTPase activating protein 1
5	5728	PTEN	phosphatase and tensin homolog
6	1387	CREBBP	CREB binding protein
7	4669	NAGLU	N-acetylglucosaminidase, alpha
8	8195	MKKS	McKusick-Kaufman syndrome
9	4204	MECP2	methyl CpG binding protein 2 (Rett syndrome)
10	2263	FGFR2	fibroblast growth factor receptor 2
11	7337	UBE3A	ubiquitin protein ligase E3A
12	6853	SYN1	synapsin I
13	55624	POMGNT1	protein O-linked mannose beta1,2-N-acetylglucosaminyltransferase
14	4983	OPHN1	oligophrenin 1
15	2290	FOXG1	forkhead box G1
16	25836	NIPBL	Nipped-B homolog (Drosophila)
17	55636	CHD7	chromodomain helicase DNA binding protein 7
18	7531	YWHAE	tyrosine 3-monooxygenase/tryptophan 5-monooxygenase activation protein, epsilon polypeptide
19	5009	OTC	ornithine carbamoyltransferase
20	673	BRAF	v-raf murine sarcoma viral oncogene homolog B1
21	4763	NF1	neurofibromin 1
22	2332	FMR1	fragile X mental retardation 1
23	5048	PAFAH1B1	platelet-activating factor acetylhydrolase 1b, regulatory subunit 1 (45kDa)
24	7248	TSC1	tuberous sclerosis 1
25	2348	FOLR1	folate receptor 1 (adult)
26	7249	TSC2	tuberous sclerosis 2
27	186	AGTR2	angiotensin II receptor, type 2
28	170302	ARX	aristaless related homeobox
29	1756	DMD	dystrophin
30	4784	NFIX	nuclear factor I/X (CCAAT-binding transcription factor)
31	1717	DHCR7	7-dehydrocholesterol reductase
32	3897	L1CAM	L1 cell adhesion molecule
33	2904	GRIN2B	glutamate receptor, ionotropic, N-methyl D-aspartate 2B
	abnormal brain morphology; MP:0002152
	Entrez Gene ID	Gene Symbol	Gene Name
1	1641	DCX	doublecortin
2	546	ATRX	alpha thalassemia/mental retardation syndrome X-linked
3	6323	SCN1A	sodium channel, voltage-gated, type I, alpha subunit
4	23322	RPGRIP1L	RPGRIP1-like
5	8831	SYNGAP1	synaptic Ras GTPase activating protein 1
6	5728	PTEN	phosphatase and tensin homolog
7	1387	CREBBP	CREB binding protein
8	4669	NAGLU	N-acetylglucosaminidase, alpha
9	8195	MKKS	McKusick-Kaufman syndrome
10	4204	MECP2	methyl CpG binding protein 2 (Rett syndrome)
11	2263	FGFR2	fibroblast growth factor receptor 2
12	4693	NDP	Norrie disease (pseudoglioma)
13	7337	UBE3A	ubiquitin protein ligase E3A
14	6853	SYN1	synapsin I
15	54413	NLGN3	neuroligin 3
16	55624	POMGNT1	protein O-linked mannose beta1,2-N-acetylglucosaminyltransferase
17	4983	OPHN1	oligophrenin 1
18	11141	IL1RAPL1	interleukin 1 receptor accessory protein-like 1
19	2290	FOXG1	forkhead box G1
20	25836	NIPBL	Nipped-B homolog (Drosophila)
21	55636	CHD7	chromodomain helicase DNA binding protein 7
22	7531	YWHAE	tyrosine 3-monooxygenase/tryptophan 5-monooxygenase activation protein, epsilon polypeptide
23	5009	OTC	ornithine carbamoyltransferase
24	673	BRAF	v-raf murine sarcoma viral oncogene homolog B1
25	4281	MID1	midline 1 (Opitz/BBB syndrome)
26	4763	NF1	neurofibromin 1
27	2332	FMR1	fragile X mental retardation 1
28	3198	HOXA1	homeobox A1
29	5048	PAFAH1B1	platelet-activating factor acetylhydrolase 1b, regulatory subunit 1 (45kDa)
30	7248	TSC1	tuberous sclerosis 1
31	2348	FOLR1	folate receptor 1 (adult)
32	7249	TSC2	tuberous sclerosis 2
33	186	AGTR2	angiotensin II receptor, type 2
34	170302	ARX	aristaless related homeobox
35	1756	DMD	dystrophin
36	4784	NFIX	nuclear factor I/X (CCAAT-binding transcription factor)
37	9968	MED12	mediator complex subunit 12
38	1717	DHCR7	7-dehydrocholesterol reductase
39	3897	L1CAM	L1 cell adhesion molecule
40	3845	KRAS	v-Ki-ras2 Kirsten rat sarcoma viral oncogene homolog
41	2904	GRIN2B	glutamate receptor, ionotropic, N-methyl D-aspartate 2B
	abnormal telencephalon morphology; MP:0000787
	Entrez Gene ID	Gene Symbol	Gene Name
1	1641	DCX	doublecortin
2	546	ATRX	alpha thalassemia/mental retardation syndrome X-linked
3	23322	RPGRIP1L	RPGRIP1-like
4	8831	SYNGAP1	synaptic Ras GTPase activating protein 1
5	5728	PTEN	phosphatase and tensin homolog
6	4669	NAGLU	N-acetylglucosaminidase, alpha
7	8195	MKKS	McKusick-Kaufman syndrome
8	4204	MECP2	methyl CpG binding protein 2 (Rett syndrome)
9	2263	FGFR2	fibroblast growth factor receptor 2
10	7337	UBE3A	ubiquitin protein ligase E3A
11	6853	SYN1	synapsin I
12	55624	POMGNT1	protein O-linked mannose beta1,2-N-acetylglucosaminyltransferase
13	4983	OPHN1	oligophrenin 1
14	2290	FOXG1	forkhead box G1
15	25836	NIPBL	Nipped-B homolog (Drosophila)
16	7531	YWHAE	tyrosine 3-monooxygenase/tryptophan 5-monooxygenase activation protein, epsilon polypeptide
17	5009	OTC	ornithine carbamoyltransferase
18	673	BRAF	v-raf murine sarcoma viral oncogene homolog B1
19	2332	FMR1	fragile X mental retardation 1
20	5048	PAFAH1B1	platelet-activating factor acetylhydrolase 1b, regulatory subunit 1 (45kDa)
21	7248	TSC1	tuberous sclerosis 1
22	7249	TSC2	tuberous sclerosis 2
23	186	AGTR2	angiotensin II receptor, type 2
24	170302	ARX	aristaless related homeobox
25	4784	NFIX	nuclear factor I/X (CCAAT-binding transcription factor)
26	1717	DHCR7	7-dehydrocholesterol reductase
27	3897	L1CAM	L1 cell adhesion molecule
28	2904	GRIN2B	glutamate receptor, ionotropic, N-methyl D-aspartate 2B
	abnormal cerebral cortex morphology; MP:0000788
	Entrez Gene ID	Gene Symbol	Gene Name
1	1641	DCX	doublecortin
2	546	ATRX	alpha thalassemia/mental retardation syndrome X-linked
3	4669	NAGLU	N-acetylglucosaminidase, alpha
4	8195	MKKS	McKusick-Kaufman syndrome
5	7337	UBE3A	ubiquitin protein ligase E3A
6	55624	POMGNT1	protein O-linked mannose beta1,2-N-acetylglucosaminyltransferase
7	4983	OPHN1	oligophrenin 1
8	2290	FOXG1	forkhead box G1
9	7531	YWHAE	tyrosine 3-monooxygenase/tryptophan 5-monooxygenase activation protein, epsilon polypeptide
10	5009	OTC	ornithine carbamoyltransferase
11	673	BRAF	v-raf murine sarcoma viral oncogene homolog B1
12	5048	PAFAH1B1	platelet-activating factor acetylhydrolase 1b, regulatory subunit 1 (45kDa)
13	7248	TSC1	tuberous sclerosis 1
14	7249	TSC2	tuberous sclerosis 2
15	170302	ARX	aristaless related homeobox
16	4784	NFIX	nuclear factor I/X (CCAAT-binding transcription factor)
17	3897	L1CAM	L1 cell adhesion molecule
18	2904	GRIN2B	glutamate receptor, ionotropic, N-methyl D-aspartate 2B
	abnormal nervous system morphology; MP:0003632
	Entrez Gene ID	Gene Symbol	Gene Name
1	1641	DCX	doublecortin
2	546	ATRX	alpha thalassemia/mental retardation syndrome X-linked
3	6323	SCN1A	sodium channel, voltage-gated, type I, alpha subunit
4	3000	GUCY2D	guanylate cyclase 2D, membrane (retina-specific)
5	23322	RPGRIP1L	RPGRIP1-like
6	8831	SYNGAP1	synaptic Ras GTPase activating protein 1
7	5728	PTEN	phosphatase and tensin homolog
8	1387	CREBBP	CREB binding protein
9	7915	ALDH5A1	aldehyde dehydrogenase 5 family, member A1
10	4669	NAGLU	N-acetylglucosaminidase, alpha
11	778	CACNA1F	calcium channel, voltage-dependent, L type, alpha 1F subunit
12	8195	MKKS	McKusick-Kaufman syndrome
13	4204	MECP2	methyl CpG binding protein 2 (Rett syndrome)
14	2263	FGFR2	fibroblast growth factor receptor 2
15	4693	NDP	Norrie disease (pseudoglioma)
16	7337	UBE3A	ubiquitin protein ligase E3A
17	6853	SYN1	synapsin I
18	54413	NLGN3	neuroligin 3
19	55624	POMGNT1	protein O-linked mannose beta1,2-N-acetylglucosaminyltransferase
20	4983	OPHN1	oligophrenin 1
21	6899	TBX1	T-box 1
22	11141	IL1RAPL1	interleukin 1 receptor accessory protein-like 1
23	2290	FOXG1	forkhead box G1
24	25836	NIPBL	Nipped-B homolog (Drosophila)
25	8492	PRSS12	protease, serine, 12 (neurotrypsin, motopsin)
26	55636	CHD7	chromodomain helicase DNA binding protein 7
27	7531	YWHAE	tyrosine 3-monooxygenase/tryptophan 5-monooxygenase activation protein, epsilon polypeptide
28	5009	OTC	ornithine carbamoyltransferase
29	673	BRAF	v-raf murine sarcoma viral oncogene homolog B1
30	4281	MID1	midline 1 (Opitz/BBB syndrome)
31	4763	NF1	neurofibromin 1
32	2332	FMR1	fragile X mental retardation 1
33	3198	HOXA1	homeobox A1
34	5048	PAFAH1B1	platelet-activating factor acetylhydrolase 1b, regulatory subunit 1 (45kDa)
35	7248	TSC1	tuberous sclerosis 1
36	2348	FOLR1	folate receptor 1 (adult)
37	7249	TSC2	tuberous sclerosis 2
38	186	AGTR2	angiotensin II receptor, type 2
39	170302	ARX	aristaless related homeobox
40	6121	RPE65	retinal pigment epithelium-specific protein 65kDa
41	1756	DMD	dystrophin
42	4784	NFIX	nuclear factor I/X (CCAAT-binding transcription factor)
43	79813	EHMT1	euchromatic histone-lysine N-methyltransferase 1
44	80184	CEP290	centrosomal protein 290kDa
45	5781	PTPN11	protein tyrosine phosphatase, non-receptor type 11
46	9968	MED12	mediator complex subunit 12
47	1717	DHCR7	7-dehydrocholesterol reductase
48	3897	L1CAM	L1 cell adhesion molecule
49	54806	AHI1	Abelson helper integration site 1
50	3845	KRAS	v-Ki-ras2 Kirsten rat sarcoma viral oncogene homolog
51	2904	GRIN2B	glutamate receptor, ionotropic, N-methyl D-aspartate 2B
	abnormal hippocampus morphology; MP:0000807
	Entrez Gene ID	Gene Symbol	Gene Name
1	1641	DCX	doublecortin
2	546	ATRX	alpha thalassemia/mental retardation syndrome X-linked
3	8831	SYNGAP1	synaptic Ras GTPase activating protein 1
4	5728	PTEN	phosphatase and tensin homolog
5	8195	MKKS	McKusick-Kaufman syndrome
6	4204	MECP2	methyl CpG binding protein 2 (Rett syndrome)
7	6853	SYN1	synapsin I
8	55624	POMGNT1	protein O-linked mannose beta1,2-N-acetylglucosaminyltransferase
9	2290	FOXG1	forkhead box G1
10	7531	YWHAE	tyrosine 3-monooxygenase/tryptophan 5-monooxygenase activation protein, epsilon polypeptide
11	2332	FMR1	fragile X mental retardation 1
12	5048	PAFAH1B1	platelet-activating factor acetylhydrolase 1b, regulatory subunit 1 (45kDa)
13	7248	TSC1	tuberous sclerosis 1
14	186	AGTR2	angiotensin II receptor, type 2
15	170302	ARX	aristaless related homeobox
16	4784	NFIX	nuclear factor I/X (CCAAT-binding transcription factor)
17	3897	L1CAM	L1 cell adhesion molecule
	abnormal temporal lobe morphology; MP:0000801
	Entrez Gene ID	Gene Symbol	Gene Name
1	1641	DCX	doublecortin
2	546	ATRX	alpha thalassemia/mental retardation syndrome X-linked
3	8831	SYNGAP1	synaptic Ras GTPase activating protein 1
4	5728	PTEN	phosphatase and tensin homolog
5	8195	MKKS	McKusick-Kaufman syndrome
6	4204	MECP2	methyl CpG binding protein 2 (Rett syndrome)
7	6853	SYN1	synapsin I
8	55624	POMGNT1	protein O-linked mannose beta1,2-N-acetylglucosaminyltransferase
9	2290	FOXG1	forkhead box G1
10	7531	YWHAE	tyrosine 3-monooxygenase/tryptophan 5-monooxygenase activation protein, epsilon polypeptide
11	2332	FMR1	fragile X mental retardation 1
12	5048	PAFAH1B1	platelet-activating factor acetylhydrolase 1b, regulatory subunit 1 (45kDa)
13	7248	TSC1	tuberous sclerosis 1
14	186	AGTR2	angiotensin II receptor, type 2
15	170302	ARX	aristaless related homeobox
16	4784	NFIX	nuclear factor I/X (CCAAT-binding transcription factor)
17	3897	L1CAM	L1 cell adhesion molecule
	abnormal limbic system morphology; MP:0004166
	Entrez Gene ID	Gene Symbol	Gene Name
1	1641	DCX	doublecortin
2	546	ATRX	alpha thalassemia/mental retardation syndrome X-linked
3	8831	SYNGAP1	synaptic Ras GTPase activating protein 1
4	5728	PTEN	phosphatase and tensin homolog
5	4669	NAGLU	N-acetylglucosaminidase, alpha
6	8195	MKKS	McKusick-Kaufman syndrome
7	4204	MECP2	methyl CpG binding protein 2 (Rett syndrome)
8	6853	SYN1	synapsin I
9	55624	POMGNT1	protein O-linked mannose beta1,2-N-acetylglucosaminyltransferase
10	2290	FOXG1	forkhead box G1
11	7531	YWHAE	tyrosine 3-monooxygenase/tryptophan 5-monooxygenase activation protein, epsilon polypeptide
12	2332	FMR1	fragile X mental retardation 1
13	5048	PAFAH1B1	platelet-activating factor acetylhydrolase 1b, regulatory subunit 1 (45kDa)
14	7248	TSC1	tuberous sclerosis 1
15	186	AGTR2	angiotensin II receptor, type 2
16	170302	ARX	aristaless related homeobox
17	4784	NFIX	nuclear factor I/X (CCAAT-binding transcription factor)
18	3897	L1CAM	L1 cell adhesion molecule
	abnormal hippocampus pyramidal cell layer; MP:0008284
	Entrez Gene ID	Gene Symbol	Gene Name
1	1641	DCX	doublecortin
2	546	ATRX	alpha thalassemia/mental retardation syndrome X-linked
3	8831	SYNGAP1	synaptic Ras GTPase activating protein 1
4	5728	PTEN	phosphatase and tensin homolog
5	6853	SYN1	synapsin I
6	2290	FOXG1	forkhead box G1
7	7531	YWHAE	tyrosine 3-monooxygenase/tryptophan 5-monooxygenase activation protein, epsilon polypeptide
8	5048	PAFAH1B1	platelet-activating factor acetylhydrolase 1b, regulatory subunit 1 (45kDa)
9	7248	TSC1	tuberous sclerosis 1
