# Supplementary material for: Optimizing the phenotyping of rodent ASD models: enrichment analysis of mouse and human neurobiological phenotypes associated with high-risk autism genes identifies morphological, electrophysiological, neurological, and behavioral features
Source: Mol Autism. 2012 Feb 20;3:1. doi: 10.1186/2040-2392-3-1 (PMC3337792; doi:10.1186/2040-2392-3-1)
Supplement: Additional file 6 — Genes in the top 10 mouse phenotype behavioral categories. Excel file with the genes found in the top 10 categories relating to behavioral abnormalities associated with mouse mutations in ASD genes. See Additional file 5 legend for more information. [file 2040-2392-3-1-S6.XLSX]

## Sheet: Sheet1
	abnormal learning/ memory; MP:0001449
	Entrez Gene ID	Gene Symbol	Gene Name
1	1641	DCX	doublecortin
2	8831	SYNGAP1	synaptic Ras GTPase activating protein 1
3	775	CACNA1C	calcium channel, voltage-dependent, L type, alpha 1C subunit
4	1387	CREBBP	CREB binding protein
5	10743	RAI1	retinoic acid induced 1
6	4204	MECP2	methyl CpG binding protein 2 (Rett syndrome)
7	7337	UBE3A	ubiquitin protein ligase E3A
8	54413	NLGN3	neuroligin 3
9	4983	OPHN1	oligophrenin 1
10	5009	OTC	ornithine carbamoyltransferase
11	4281	MID1	midline 1 (Opitz/BBB syndrome)
12	4763	NF1	neurofibromin 1
13	2334	AFF2	AF4/FMR2 family, member 2
14	2332	FMR1	fragile X mental retardation 1
15	5053	PAH	phenylalanine hydroxylase
16	5048	PAFAH1B1	platelet-activating factor acetylhydrolase 1b, regulatory subunit 1 (45kDa)
17	7248	TSC1	tuberous sclerosis 1
18	7249	TSC2	tuberous sclerosis 2
19	186	AGTR2	angiotensin II receptor, type 2
20	170302	ARX	aristaless related homeobox
21	79813	EHMT1	euchromatic histone-lysine N-methyltransferase 1
22	3897	L1CAM	L1 cell adhesion molecule
	abnormal learning/memory/conditioning; MP:0002063
	Entrez Gene ID	Gene Symbol	Gene Name
1	1641	DCX	doublecortin
2	8831	SYNGAP1	synaptic Ras GTPase activating protein 1
3	775	CACNA1C	calcium channel, voltage-dependent, L type, alpha 1C subunit
4	1387	CREBBP	CREB binding protein
5	10743	RAI1	retinoic acid induced 1
6	4204	MECP2	methyl CpG binding protein 2 (Rett syndrome)
7	7337	UBE3A	ubiquitin protein ligase E3A
8	54413	NLGN3	neuroligin 3
9	4983	OPHN1	oligophrenin 1
10	5009	OTC	ornithine carbamoyltransferase
11	4281	MID1	midline 1 (Opitz/BBB syndrome)
12	4763	NF1	neurofibromin 1
13	2334	AFF2	AF4/FMR2 family, member 2
14	2332	FMR1	fragile X mental retardation 1
15	5053	PAH	phenylalanine hydroxylase
16	5048	PAFAH1B1	platelet-activating factor acetylhydrolase 1b, regulatory subunit 1 (45kDa)
17	7248	TSC1	tuberous sclerosis 1
18	7249	TSC2	tuberous sclerosis 2
19	186	AGTR2	angiotensin II receptor, type 2
20	170302	ARX	aristaless related homeobox
21	79813	EHMT1	euchromatic histone-lysine N-methyltransferase 1
22	3897	L1CAM	L1 cell adhesion molecule
23	2904	GRIN2B	glutamate receptor, ionotropic, N-methyl D-aspartate 2B
	abnormal motor capabilities/coordination/movement; MP:0002066
	Entrez Gene ID	Gene Symbol	Gene Name
1	1641	DCX	doublecortin
2	6323	SCN1A	sodium channel, voltage-gated, type I, alpha subunit
3	8831	SYNGAP1	synaptic Ras GTPase activating protein 1
4	8573	CASK	calcium/calmodulin-dependent serine protein kinase (MAGUK family)
5	5728	PTEN	phosphatase and tensin homolog
6	775	CACNA1C	calcium channel, voltage-dependent, L type, alpha 1C subunit
7	10479	SLC9A6	solute carrier family 9 (sodium/hydrogen exchanger), member 6
8	1387	CREBBP	CREB binding protein
9	10743	RAI1	retinoic acid induced 1
10	7915	ALDH5A1	aldehyde dehydrogenase 5 family, member A1
11	4669	NAGLU	N-acetylglucosaminidase, alpha
12	8195	MKKS	McKusick-Kaufman syndrome
13	4204	MECP2	methyl CpG binding protein 2 (Rett syndrome)
14	7337	UBE3A	ubiquitin protein ligase E3A
15	3481	IGF2	insulin-like growth factor 2 (somatomedin A)
16	54413	NLGN3	neuroligin 3
17	55624	POMGNT1	protein O-linked mannose beta1,2-N-acetylglucosaminyltransferase
18	4983	OPHN1	oligophrenin 1
19	2290	FOXG1	forkhead box G1
20	25836	NIPBL	Nipped-B homolog (Drosophila)
21	8492	PRSS12	protease, serine, 12 (neurotrypsin, motopsin)
22	55636	CHD7	chromodomain helicase DNA binding protein 7
23	5009	OTC	ornithine carbamoyltransferase
24	6448	SGSH	N-sulfoglucosamine sulfohydrolase
25	4281	MID1	midline 1 (Opitz/BBB syndrome)
26	4763	NF1	neurofibromin 1
27	2593	GAMT	guanidinoacetate N-methyltransferase
28	2332	FMR1	fragile X mental retardation 1
29	5053	PAH	phenylalanine hydroxylase
30	3198	HOXA1	homeobox A1
31	5048	PAFAH1B1	platelet-activating factor acetylhydrolase 1b, regulatory subunit 1 (45kDa)
32	7248	TSC1	tuberous sclerosis 1
33	186	AGTR2	angiotensin II receptor, type 2
34	170302	ARX	aristaless related homeobox
35	1756	DMD	dystrophin
36	4784	NFIX	nuclear factor I/X (CCAAT-binding transcription factor)
37	79813	EHMT1	euchromatic histone-lysine N-methyltransferase 1
38	1717	DHCR7	7-dehydrocholesterol reductase
39	3897	L1CAM	L1 cell adhesion molecule
40	2892	GRIA3	glutamate receptor, ionotrophic, AMPA 3
	abnormal spatial learning; MP:0001463
	Entrez Gene ID	Gene Symbol	Gene Name
1	1641	DCX	doublecortin
2	8831	SYNGAP1	synaptic Ras GTPase activating protein 1
3	7337	UBE3A	ubiquitin protein ligase E3A
4	54413	NLGN3	neuroligin 3
5	4983	OPHN1	oligophrenin 1
6	5009	OTC	ornithine carbamoyltransferase
7	4763	NF1	neurofibromin 1
8	2334	AFF2	AF4/FMR2 family, member 2
9	2332	FMR1	fragile X mental retardation 1
10	5048	PAFAH1B1	platelet-activating factor acetylhydrolase 1b, regulatory subunit 1 (45kDa)
11	7248	TSC1	tuberous sclerosis 1
12	7249	TSC2	tuberous sclerosis 2
13	170302	ARX	aristaless related homeobox
14	3897	L1CAM	L1 cell adhesion molecule
	abnormal sensory capabilities/reflexes/nociception; MP:0002067
	Entrez Gene ID	Gene Symbol	Gene Name
1	6323	SCN1A	sodium channel, voltage-gated, type I, alpha subunit
2	5728	PTEN	phosphatase and tensin homolog
3	775	CACNA1C	calcium channel, voltage-dependent, L type, alpha 1C subunit
4	10743	RAI1	retinoic acid induced 1
5	8195	MKKS	McKusick-Kaufman syndrome
6	4204	MECP2	methyl CpG binding protein 2 (Rett syndrome)
7	7337	UBE3A	ubiquitin protein ligase E3A
8	54413	NLGN3	neuroligin 3
9	55624	POMGNT1	protein O-linked mannose beta1,2-N-acetylglucosaminyltransferase
10	25836	NIPBL	Nipped-B homolog (Drosophila)
11	55636	CHD7	chromodomain helicase DNA binding protein 7
12	4281	MID1	midline 1 (Opitz/BBB syndrome)
13	2334	AFF2	AF4/FMR2 family, member 2
14	2332	FMR1	fragile X mental retardation 1
15	5053	PAH	phenylalanine hydroxylase
16	3198	HOXA1	homeobox A1
17	5048	PAFAH1B1	platelet-activating factor acetylhydrolase 1b, regulatory subunit 1 (45kDa)
18	7248	TSC1	tuberous sclerosis 1
19	186	AGTR2	angiotensin II receptor, type 2
20	170302	ARX	aristaless related homeobox
21	4784	NFIX	nuclear factor I/X (CCAAT-binding transcription factor)
22	3897	L1CAM	L1 cell adhesion molecule
23	2892	GRIA3	glutamate receptor, ionotrophic, AMPA 3
	abnormal locomotor activation; MP:0003313
	Entrez Gene ID	Gene Symbol	Gene Name
1	6323	SCN1A	sodium channel, voltage-gated, type I, alpha subunit
2	8831	SYNGAP1	synaptic Ras GTPase activating protein 1
3	5728	PTEN	phosphatase and tensin homolog
4	775	CACNA1C	calcium channel, voltage-dependent, L type, alpha 1C subunit
5	10479	SLC9A6	solute carrier family 9 (sodium/hydrogen exchanger), member 6
6	1387	CREBBP	CREB binding protein
7	10743	RAI1	retinoic acid induced 1
8	8195	MKKS	McKusick-Kaufman syndrome
9	4204	MECP2	methyl CpG binding protein 2 (Rett syndrome)
10	7337	UBE3A	ubiquitin protein ligase E3A
11	54413	NLGN3	neuroligin 3
12	4983	OPHN1	oligophrenin 1
13	2290	FOXG1	forkhead box G1
14	8492	PRSS12	protease, serine, 12 (neurotrypsin, motopsin)
15	55636	CHD7	chromodomain helicase DNA binding protein 7
16	5009	OTC	ornithine carbamoyltransferase
17	4281	MID1	midline 1 (Opitz/BBB syndrome)
18	2332	FMR1	fragile X mental retardation 1
19	7248	TSC1	tuberous sclerosis 1
20	186	AGTR2	angiotensin II receptor, type 2
21	170302	ARX	aristaless related homeobox
22	79813	EHMT1	euchromatic histone-lysine N-methyltransferase 1
23	1717	DHCR7	7-dehydrocholesterol reductase
24	3897	L1CAM	L1 cell adhesion molecule
25	2892	GRIA3	glutamate receptor, ionotrophic, AMPA 3
	seizures; MP:0002064
	Entrez Gene ID	Gene Symbol	Gene Name
1	1641	DCX	doublecortin
2	6323	SCN1A	sodium channel, voltage-gated, type I, alpha subunit
3	5728	PTEN	phosphatase and tensin homolog
4	10479	SLC9A6	solute carrier family 9 (sodium/hydrogen exchanger), member 6
5	1387	CREBBP	CREB binding protein
6	10743	RAI1	retinoic acid induced 1
7	7915	ALDH5A1	aldehyde dehydrogenase 5 family, member A1
8	4204	MECP2	methyl CpG binding protein 2 (Rett syndrome)
9	7337	UBE3A	ubiquitin protein ligase E3A
10	6853	SYN1	synapsin I
11	5009	OTC	ornithine carbamoyltransferase
12	2332	FMR1	fragile X mental retardation 1
13	5053	PAH	phenylalanine hydroxylase
14	7248	TSC1	tuberous sclerosis 1
15	170302	ARX	aristaless related homeobox
16	2892	GRIA3	glutamate receptor, ionotrophic, AMPA 3
	abnormal reflex; MP:0001961
	Entrez Gene ID	Gene Symbol	Gene Name
1	6323	SCN1A	sodium channel, voltage-gated, type I, alpha subunit
2	5728	PTEN	phosphatase and tensin homolog
3	10743	RAI1	retinoic acid induced 1
4	8195	MKKS	McKusick-Kaufman syndrome
5	4204	MECP2	methyl CpG binding protein 2 (Rett syndrome)
6	7337	UBE3A	ubiquitin protein ligase E3A
7	54413	NLGN3	neuroligin 3
8	55624	POMGNT1	protein O-linked mannose beta1,2-N-acetylglucosaminyltransferase
9	25836	NIPBL	Nipped-B homolog (Drosophila)
10	55636	CHD7	chromodomain helicase DNA binding protein 7
11	4281	MID1	midline 1 (Opitz/BBB syndrome)
12	2332	FMR1	fragile X mental retardation 1
13	3198	HOXA1	homeobox A1
14	5048	PAFAH1B1	platelet-activating factor acetylhydrolase 1b, regulatory subunit 1 (45kDa)
15	7248	TSC1	tuberous sclerosis 1
16	186	AGTR2	angiotensin II receptor, type 2
17	4784	NFIX	nuclear factor I/X (CCAAT-binding transcription factor)
18	2892	GRIA3	glutamate receptor, ionotrophic, AMPA 3
	abnormal locomotor activity; MP:0001392
	Entrez Gene ID	Gene Symbol	Gene Name
1	6323	SCN1A	sodium channel, voltage-gated, type I, alpha subunit
2	8831	SYNGAP1	synaptic Ras GTPase activating protein 1
3	5728	PTEN	phosphatase and tensin homolog
4	775	CACNA1C	calcium channel, voltage-dependent, L type, alpha 1C subunit
5	10479	SLC9A6	solute carrier family 9 (sodium/hydrogen exchanger), member 6
6	1387	CREBBP	CREB binding protein
7	10743	RAI1	retinoic acid induced 1
8	7915	ALDH5A1	aldehyde dehydrogenase 5 family, member A1
9	4669	NAGLU	N-acetylglucosaminidase, alpha
10	8195	MKKS	McKusick-Kaufman syndrome
11	4204	MECP2	methyl CpG binding protein 2 (Rett syndrome)
12	7337	UBE3A	ubiquitin protein ligase E3A
13	3481	IGF2	insulin-like growth factor 2 (somatomedin A)
14	54413	NLGN3	neuroligin 3
15	4983	OPHN1	oligophrenin 1
16	2290	FOXG1	forkhead box G1
17	8492	PRSS12	protease, serine, 12 (neurotrypsin, motopsin)
18	55636	CHD7	chromodomain helicase DNA binding protein 7
19	5009	OTC	ornithine carbamoyltransferase
20	4281	MID1	midline 1 (Opitz/BBB syndrome)
21	2332	FMR1	fragile X mental retardation 1
22	5053	PAH	phenylalanine hydroxylase
23	7248	TSC1	tuberous sclerosis 1
24	186	AGTR2	angiotensin II receptor, type 2
25	170302	ARX	aristaless related homeobox
26	4784	NFIX	nuclear factor I/X (CCAAT-binding transcription factor)
27	79813	EHMT1	euchromatic histone-lysine N-methyltransferase 1
28	1717	DHCR7	7-dehydrocholesterol reductase
29	3897	L1CAM	L1 cell adhesion molecule
30	2892	GRIA3	glutamate receptor, ionotrophic, AMPA 3
	convulsive seizures; MP:0000947
	Entrez Gene ID	Gene Symbol	Gene Name
1	1641	DCX	doublecortin
2	6323	SCN1A	sodium channel, voltage-gated, type I, alpha subunit
3	5728	PTEN	phosphatase and tensin homolog
4	10743	RAI1	retinoic acid induced 1
5	7915	ALDH5A1	aldehyde dehydrogenase 5 family, member A1
6	7337	UBE3A	ubiquitin protein ligase E3A
7	6853	SYN1	synapsin I
8	5009	OTC	ornithine carbamoyltransferase
9	2332	FMR1	fragile X mental retardation 1
10	5053	PAH	phenylalanine hydroxylase
11	170302	ARX	aristaless related homeobox
