# Supplementary material for: Optimizing the phenotyping of rodent ASD models: enrichment analysis of mouse and human neurobiological phenotypes associated with high-risk autism genes identifies morphological, electrophysiological, neurological, and behavioral features
Source: Mol Autism. 2012 Feb 20;3:1. doi: 10.1186/2040-2392-3-1 (PMC3337792; doi:10.1186/2040-2392-3-1)
Supplement: Additional file 7 — Genes in the top mouse phenotype electrophysiological categories. Excel file with the genes found in the top (n = 3) categories relating to electrophysiological abnormalities associated with mouse mutations in ASD genes. See Additional file 5 legend for more information. [file 2040-2392-3-1-S7.XLSX]

## Sheet: Sheet1
	abnormal nervous system physiology; MP:0003633
	Entrez Gene ID	Gene Symbol	Gene Name
1	6812	STXBP1	syntaxin binding protein 1
2	1641	DCX	doublecortin
3	6323	SCN1A	sodium channel, voltage-gated, type I, alpha subunit
4	3000	GUCY2D	guanylate cyclase 2D, membrane (retina-specific)
5	8831	SYNGAP1	synaptic Ras GTPase activating protein 1
6	8573	CASK	calcium/calmodulin-dependent serine protein kinase (MAGUK family)
7	5728	PTEN	phosphatase and tensin homolog
8	775	CACNA1C	calcium channel, voltage-dependent, L type, alpha 1C subunit
9	10479	SLC9A6	solute carrier family 9 (sodium/hydrogen exchanger), member 6
10	1387	CREBBP	CREB binding protein
11	10743	RAI1	retinoic acid induced 1
12	7915	ALDH5A1	aldehyde dehydrogenase 5 family, member A1
13	4669	NAGLU	N-acetylglucosaminidase, alpha
14	3767	KCNJ11	potassium inwardly-rectifying channel, subfamily J, member 11
15	4204	MECP2	methyl CpG binding protein 2 (Rett syndrome)
16	2263	FGFR2	fibroblast growth factor receptor 2
17	4693	NDP	Norrie disease (pseudoglioma)
18	7337	UBE3A	ubiquitin protein ligase E3A
19	6853	SYN1	synapsin I
20	54413	NLGN3	neuroligin 3
21	4983	OPHN1	oligophrenin 1
22	6899	TBX1	T-box 1
23	11141	IL1RAPL1	interleukin 1 receptor accessory protein-like 1
24	2290	FOXG1	forkhead box G1
25	8492	PRSS12	protease, serine, 12 (neurotrypsin, motopsin)
26	55636	CHD7	chromodomain helicase DNA binding protein 7
27	7531	YWHAE	tyrosine 3-monooxygenase/tryptophan 5-monooxygenase activation protein, epsilon polypeptide
28	5009	OTC	ornithine carbamoyltransferase
29	673	BRAF	v-raf murine sarcoma viral oncogene homolog B1
30	2334	AFF2	AF4/FMR2 family, member 2
31	2332	FMR1	fragile X mental retardation 1
32	5053	PAH	phenylalanine hydroxylase
33	9378	NRXN1	neurexin 1
34	5048	PAFAH1B1	platelet-activating factor acetylhydrolase 1b, regulatory subunit 1 (45kDa)
35	7248	TSC1	tuberous sclerosis 1
36	7249	TSC2	tuberous sclerosis 2
37	186	AGTR2	angiotensin II receptor, type 2
38	170302	ARX	aristaless related homeobox
39	6121	RPE65	retinal pigment epithelium-specific protein 65kDa
40	5781	PTPN11	protein tyrosine phosphatase, non-receptor type 11
41	1717	DHCR7	7-dehydrocholesterol reductase
42	3897	L1CAM	L1 cell adhesion molecule
43	54806	AHI1	Abelson helper integration site 1
44	3845	KRAS	v-Ki-ras2 Kirsten rat sarcoma viral oncogene homolog
45	2892	GRIA3	glutamate receptor, ionotrophic, AMPA 3
46	2904	GRIN2B	glutamate receptor, ionotropic, N-methyl D-aspartate 2B
	abnormal synaptic transmission; MP:0003635
	Entrez Gene ID	Gene Symbol	Gene Name
1	6812	STXBP1	syntaxin binding protein 1
2	1641	DCX	doublecortin
3	6323	SCN1A	sodium channel, voltage-gated, type I, alpha subunit
4	8831	SYNGAP1	synaptic Ras GTPase activating protein 1
5	8573	CASK	calcium/calmodulin-dependent serine protein kinase (MAGUK family)
6	775	CACNA1C	calcium channel, voltage-dependent, L type, alpha 1C subunit
7	4204	MECP2	methyl CpG binding protein 2 (Rett syndrome)
8	7337	UBE3A	ubiquitin protein ligase E3A
9	6853	SYN1	synapsin I
10	54413	NLGN3	neuroligin 3
11	4983	OPHN1	oligophrenin 1
12	6899	TBX1	T-box 1
13	11141	IL1RAPL1	interleukin 1 receptor accessory protein-like 1
14	2334	AFF2	AF4/FMR2 family, member 2
15	2332	FMR1	fragile X mental retardation 1
16	9378	NRXN1	neurexin 1
17	7248	TSC1	tuberous sclerosis 1
18	7249	TSC2	tuberous sclerosis 2
19	1717	DHCR7	7-dehydrocholesterol reductase
20	2892	GRIA3	glutamate receptor, ionotrophic, AMPA 3
21	2904	GRIN2B	glutamate receptor, ionotropic, N-methyl D-aspartate 2B
	abnormal CNS synaptic transmission; MP:0002206
	Entrez Gene ID	Gene Symbol	Gene Name
1	1641	DCX	doublecortin
2	6323	SCN1A	sodium channel, voltage-gated, type I, alpha subunit
3	8831	SYNGAP1	synaptic Ras GTPase activating protein 1
4	775	CACNA1C	calcium channel, voltage-dependent, L type, alpha 1C subunit
5	4204	MECP2	methyl CpG binding protein 2 (Rett syndrome)
6	7337	UBE3A	ubiquitin protein ligase E3A
7	6853	SYN1	synapsin I
8	54413	NLGN3	neuroligin 3
9	4983	OPHN1	oligophrenin 1
10	6899	TBX1	T-box 1
11	11141	IL1RAPL1	interleukin 1 receptor accessory protein-like 1
12	2334	AFF2	AF4/FMR2 family, member 2
13	2332	FMR1	fragile X mental retardation 1
14	7248	TSC1	tuberous sclerosis 1
15	7249	TSC2	tuberous sclerosis 2
16	1717	DHCR7	7-dehydrocholesterol reductase
17	2892	GRIA3	glutamate receptor, ionotrophic, AMPA 3
18	2904	GRIN2B	glutamate receptor, ionotropic, N-methyl D-aspartate 2B
