# Supplementary material for: Optimizing the phenotyping of rodent ASD models: enrichment analysis of mouse and human neurobiological phenotypes associated with high-risk autism genes identifies morphological, electrophysiological, neurological, and behavioral features
Source: Mol Autism. 2012 Feb 20;3:1. doi: 10.1186/2040-2392-3-1 (PMC3337792; doi:10.1186/2040-2392-3-1)
Supplement: Additional file 8 — Gene Ontology categories associated with ASD genes. Excel file with the enrichment analysis of Gene Ontology (GO) categories using as the seed list 112 ASD genes (Additional file 1). Columns are GO, GO name, enrichment P value, Term in Query, and Term in Genome. [file 2040-2392-3-1-S8.XLSX]

## Sheet: Sheet1
GO: Molecular Function
ID	Name	Source	P-value	Term in Query	Term in Genome
1	GO:0019904	protein domain specific binding	5.942e-07	18	515
2	GO:0003682	chromatin binding	0.004959	9	235
GO: Biological Process
ID	Name	Source	P-value	Term in Query	Term in Genome
1	GO:0007399	nervous system development	5.551e-18	46	1568
2	GO:0007417	central nervous system development	6.504e-14	27	572
3	GO:0030030	cell projection organization	1.957e-13	30	776
4	GO:0009653	anatomical structure morphogenesis	3.566e-12	41	1729
5	GO:0007420	brain development	4.706e-12	22	405
6	GO:0003008	system process	1.221e-11	43	1978
7	GO:0048666	neuron development	1.613e-11	27	715
8	GO:0050877	neurological system process	2.77e-11	38	1566
9	GO:0050890	cognition	4.416e-11	15	155
10	GO:0048699	generation of neurons	5.638e-11	30	959
11	GO:0007610	behavior	1.292e-10	22	476
12	GO:0022008	neurogenesis	2.483e-10	30	1015
13	GO:0030182	neuron differentiation	4.829e-10	28	894
14	GO:0019226	transmission of nerve impulse	1.054e-09	24	650
15	GO:0035637	multicellular organismal signaling	1.054e-09	24	650
16	GO:0048468	cell development	1.33e-09	32	1243
17	GO:0031175	neuron projection development	3.731e-09	23	625
18	GO:0007154	cell communication	7.654e-09	38	1874
19	GO:0048513	organ development	8.686e-09	41	2181
20	GO:0007268	synaptic transmission	5.026e-08	21	578
21	GO:0048869	cellular developmental process	6.776e-08	42	2432
22	GO:0007611	learning or memory	1.208e-07	12	144
23	GO:0035176	social behavior	1.476e-07	7	24
24	GO:0030154	cell differentiation	1.478e-07	41	2383
25	GO:0048858	cell projection morphogenesis	2.46e-07	20	564
26	GO:0007267	cell-cell signaling	2.691e-07	26	1002
27	GO:0032990	cell part morphogenesis	2.965e-07	20	570
28	GO:0051705	behavioral interaction between organisms	5.576e-07	8	46
29	GO:0010646	regulation of cell communication	2.203e-06	26	1105
30	GO:0048812	neuron projection morphogenesis	3.751e-06	18	523
31	GO:0007632	visual behavior	4.121e-06	7	37
32	GO:0021987	cerebral cortex development	5.847e-06	8	61
33	GO:0009790	embryo development	6.398e-06	22	831
34	GO:0007409	axonogenesis	7.734e-06	17	482
35	GO:0000902	cell morphogenesis	9.875e-06	20	698
36	GO:0071841	cellular component organization or biogenesis at cellular level	1.387e-05	39	2534
37	GO:0009887	organ morphogenesis	1.555e-05	20	717
38	GO:0071842	cellular component organization at cellular level	1.643e-05	38	2436
39	GO:0048011	nerve growth factor receptor signaling pathway	1.942e-05	12	224
40	GO:0007169	transmembrane receptor protein tyrosine kinase signaling pathway	2.336e-05	18	588
41	GO:0032989	cellular component morphogenesis	2.583e-05	20	739
42	GO:0048667	cell morphogenesis involved in neuron differentiation	2.75e-05	17	525
43	GO:0008306	associative learning	2.794e-05	7	48
44	GO:0007423	sensory organ development	3.272e-05	14	342
45	GO:0022607	cellular component assembly	3.561e-05	26	1263
46	GO:0030900	forebrain development	4.194e-05	12	240
47	GO:0044085	cellular component biogenesis	6.347e-05	27	1394
48	GO:0021543	pallium development	6.384e-05	8	82
49	GO:0044057	regulation of system process	7.385e-05	15	427
50	GO:0008542	visual learning	8.03e-05	6	33
51	GO:0048167	regulation of synaptic plasticity	9.32e-05	8	86
52	GO:0048598	embryonic morphogenesis	0.0001032	15	438
53	GO:0065008	regulation of biological quality	0.0001281	37	2510
54	GO:0021537	telencephalon development	0.0001406	9	127
55	GO:0000904	cell morphogenesis involved in differentiation	0.0002206	17	606
56	GO:0000165	MAPKKK cascade	0.0002596	14	404
57	GO:0050804	regulation of synaptic transmission	0.0003134	10	184
58	GO:0023051	regulation of signaling	0.0003146	26	1408
59	GO:0007411	axon guidance	0.0003431	13	350
60	GO:0042471	ear morphogenesis	0.0003562	8	102
61	GO:0007167	enzyme linked receptor protein signaling pathway	0.0004847	19	800
62	GO:0007507	heart development	0.0005742	12	305
63	GO:0040011	locomotion	0.0005809	22	1071
64	GO:0051969	regulation of transmission of nerve impulse	0.0005917	10	197
65	GO:0051056	regulation of small GTPase mediated signal transduction	0.0006687	13	371
66	GO:0051641	cellular localization	0.0008654	27	1585
67	GO:0008286	insulin receptor signaling pathway	0.0008654	9	157
68	GO:0007612	learning	0.0008662	7	78
69	GO:0051259	protein oligomerization	0.001018	11	263
70	GO:0009966	regulation of signal transduction	0.001071	25	1399
71	GO:0009605	response to external stimulus	0.0013	22	1123
72	GO:0035556	intracellular signal transduction	0.0013	27	1618
73	GO:0031644	regulation of neurological system process	0.001324	10	215
74	GO:0048519	negative regulation of biological process	0.001329	36	2629
75	GO:0048523	negative regulation of cellular process	0.001628	34	2414
76	GO:0021761	limbic system development	0.001891	6	55
77	GO:0051239	regulation of multicellular organismal process	0.002158	25	1453
78	GO:0060078	regulation of postsynaptic membrane potential	0.002191	5	31
79	GO:0048169	regulation of long-term neuronal synaptic plasticity	0.002191	5	31
80	GO:0051649	establishment of localization in cell	0.002241	25	1456
81	GO:0023014	signal transduction via phosphorylation event	0.002511	17	721
82	GO:0007243	intracellular protein kinase cascade	0.002511	17	721
83	GO:0048518	positive regulation of biological process	0.002538	38	2945
84	GO:0051173	positive regulation of nitrogen compound metabolic process	0.003302	20	999
85	GO:0001655	urogenital system development	0.00358	9	186
86	GO:0042221	response to chemical stimulus	0.003954	32	2273
87	GO:0043583	ear development	0.004248	8	141
88	GO:0048562	embryonic organ morphogenesis	0.004859	9	193
89	GO:0051254	positive regulation of RNA metabolic process	0.005406	16	679
90	GO:0042391	regulation of membrane potential	0.005517	9	196
91	GO:0048522	positive regulation of cellular process	0.005693	35	2670
92	GO:0050808	synapse organization	0.006138	7	104
93	GO:0072358	cardiovascular system development	0.006856	15	610
94	GO:0072359	circulatory system development	0.006856	15	610
95	GO:0007264	small GTPase mediated signal transduction	0.007135	15	612
96	GO:0032869	cellular response to insulin stimulus	0.007358	9	203
97	GO:0009314	response to radiation	0.008157	10	263
98	GO:0031328	positive regulation of cellular biosynthetic process	0.008374	20	1062
99	GO:0045935	positive regulation of nucleobase, nucleoside, nucleotide and nucleic acid metabolic process	0.008746	19	971
100	GO:0001654	eye development	0.008977	9	208
101	GO:0042330	taxis	0.009314	14	546
102	GO:0006935	chemotaxis	0.009314	14	546
103	GO:0040007	growth	0.009566	16	710
GO: Cellular Component
ID	Name	Source	P-value	Term in Query	Term in Genome
1	GO:0042995	cell projection	7.915e-11	30	1069
2	GO:0005624	membrane fraction	2.914e-09	28	1067
3	GO:0044463	cell projection part	3.728e-09	20	509
4	GO:0043005	neuron projection	5.51e-09	21	583
5	GO:0005626	insoluble fraction	7.54e-09	28	1111
6	GO:0000267	cell fraction	8.117e-09	32	1462
7	GO:0030425	dendrite	8.214e-08	15	306
8	GO:0045202	synapse	5.59e-07	17	472
9	GO:0033267	axon part	2.165e-05	9	132
10	GO:0030424	axon	0.00019	11	278
11	GO:0043083	synaptic cleft	0.0005308	3	5
12	GO:0044456	synapse part	0.001229	11	337
13	GO:0005829	cytosol	0.001587	29	2081
14	GO:0042598	vesicular fraction	0.005687	10	325
